# Supplementary material for: Synergistic Enhancement Properties of a Flexible Integrated PAN/PVDF Piezoelectric Sensor for Human Posture Recognition
Source: Nanomaterials (Basel). 2022 Mar 31;12(7):1155. doi: 10.3390/nano12071155 (PMC9000213; doi:10.3390/nano12071155)
Supplement: Supplementary file 1 [file nanomaterials-12-01155-s001.zip]

Archive with 4 entries (4 files):
- nanomaterials-1650557-supplementary.pdf
- video S1.mp4
- video S2.mp4
- video S3.mp4
